# Supplementary material for: Decreased but persistent epigenetic age acceleration is associated with changes in T-cell subsets after initiation of highly active antiretroviral therapy in persons living with HIV
Source: Front Bioinform. 2024 May 24;4:1356509. doi: 10.3389/fbinf.2024.1356509 (PMC11157435; doi:10.3389/fbinf.2024.1356509)
Supplement: Supplementary file 1 [file Table2.xlsx]

## Sheet: FileDescriptionTab
Supplementary Table 6. Results from WGCNA, listing all CpGs in 2 previously unreported Modules, which are significantly associated with initiation of HAART in PLWH
Modules 1, 4-6, 8-9, 14-15, and 18 (please see Table 7) are previously published in:
	Breen EC, Sehl ME, Shih R, et al. Accelerated aging with HIV occurs at the time of initial HIV infection. iScience 2022;25:104488. PMC9308149
Modules 19 and 20 reported here are newly described, and numbered as described in Table 7.
Each tab corresponds to results for one of the two new Modules that were significantly associated with the initiation of highly active antiretroviral therapy (HAART) in persons living with HIV (PLWH)
For each Module, CpGs are listed in order of kME values (highest to lowest); CpGs with kME value >0.85 are shown in bold.
Gene names are derived from the Illumina array UCSC_RefGene_Name, which is the target gene name from the UCSC database.
Multiple listings of the same gene name indicate splice variants.
CpG Illumina ID = numerical designation for unique CpG site on EPIC BeadChip, as assigned by Illumina
Gene name = name of gene(s) that contain(s) the unique CpG site; if CpG site falls within multiple genes, all gene names are shown separated by semi-colon
kME_Mod# = kME value for unique CpG from WGCNA; header also indicates Module #

## Sheet: Module19
CpG Illumina ID	Gene name	kME_Mod19
cg05087982	RAP1GAP;RAP1GAP	0.922341
cg22457655	UMODL1;UMODL1;UMODL1;UMODL1	0.912865
cg12713877	WSCD2	0.912713
cg25522087		0.910375
cg10166314		0.908512
cg01042100	RBP3	0.904761
cg07319181		0.89577
cg25401574	COL23A1	0.894892
cg19357374		0.894358
cg27337209	NEDD4L;NEDD4L;NEDD4L;NEDD4L;NEDD4L;NEDD4L;NEDD4L;NEDD4L;NEDD4L	0.893117
cg03124683	LGR4	0.891999
cg12658930		0.889333
cg23753006		0.888477
cg12022266	RAMP3	0.886205
cg05644508		0.883484
cg09496303		0.874064
cg13381293	MEGF11	0.872428
cg08855551	CSN1S2B	0.864147
cg09743847	ZSCAN5A	0.858284
cg05995496	TRIM10;TRIM10	0.857934
cg18300008		0.853331
cg23510471		0.85138
cg17394403	CHL1-AS1;CHL1;CHL1;CHL1	0.838814
cg10868293	SLITRK4	0.835108
cg14469839		0.829589
cg23659307	HBE1	0.817072
cg16657886	SYT8	0.785483
cg25002781		0.710295
cg23997402	LPHN1;LPHN1	0.656362
cg06659926		0.640416
cg10672343		0.634054
cg21218128		0.623215
cg24911891		0.616703
cg09631055		0.606687
cg18482690		0.600373
cg25974442	MAST3	0.600033
cg25021681		0.598731
cg00146756		0.591963
cg10199913	HIST1H3C	0.581913
cg23079522	PPM1L	0.577895
cg20444484		0.571481
cg01757789		0.561343
cg10499753	CPNE7;CPNE7	0.555178
cg06282059	UBE2E1;UBE2E1	0.551476
cg08065229	C19orf44;CALR3	0.547436
cg14990438	C11orf49;C11orf49;C11orf49;C11orf49	0.542574
cg01722963		0.542495
cg05025860		0.540974
cg26896717		0.538681
cg09330885	MUC4;MUC4;MUC4	0.538581
cg13429256	TEX41	0.530959
cg06706398	HERC1	0.525984
cg20557018	N4BP2L2;N4BP2L2	0.517667
cg12620771	SLC50A1;SLC50A1;SLC50A1;SLC50A1;SLC50A1;SLC50A1;SLC50A1;SLC50A1;SLC50A1;SLC50A1;SLC50A1;SLC50A1;SLC50A1;SLC50A1;SLC50A1;SLC50A1;SLC50A1;SLC50A1;SLC50A1	0.499828
cg23413494	CNOT7;CNOT7;VPS37A;CNOT7;VPS37A;CNOT7	0.497472
cg16083044		0.490171
cg16040564		0.48833
cg10300464		0.481586
cg05592363	PAPD4;PAPD4;PAPD4;PAPD4;PAPD4;PAPD4	0.478416
cg16298867		0.470194
cg19415364	ACTG1	0.455064
cg10547005	PLEKHB1;PLEKHB1;PLEKHB1;PLEKHB1;PLEKHB1	0.45285
cg10969465	FLJ22536	0.440378
cg15557168		0.438407
cg06709009	C1QTNF1;C1QTNF1;C1QTNF1-AS1;C1QTNF1-AS1;C1QTNF1	0.428042
cg11383165	SSC5D	0.422812
cg11154559		0.414985
cg03665089		0.410054
cg22387781		0.40784
cg13474370	RBPMS2	0.400327
cg10069155	TYRO3	0.393356
cg18913310		0.386285
cg12917253	ATP11A;ATP11A	0.378821
cg23997132		0.37839
cg08784238	HERC2	0.344757
cg23785859		0.330062
cg11756968	LOC285692	0.293264
cg15824799	ACER3;ACER3;ACER3;ACER3	0.292008
cg16909447		0.26723
cg07311357		0.219458
cg00942746		0.209546
cg02674186		0.208891
cg14507238	ANO2;ANO2	0.20339
cg00580057	MS4A6A;MS4A6A;MS4A6A;MS4A6A	0.178245
cg02411429		0.173758
cg00346300		0.168714
cg13823413	NCF4;NCF4	0.155563
cg07971596		0.139917
cg19965971		0.127201
cg23080818		0.101938
cg15635553		0.0794937

## Sheet: Module20
CpG Illumina ID	Gene name	kME_Mod20
cg27341428	FAM150B	0.863684
cg15323084	MIB2;MIB2;MIB2;MIB2;MIB2;MIB2	0.859101
cg06748758		0.844352
cg07823755	UGT1A10;UGT1A1;UGT1A6;UGT1A8;UGT1A4;UGT1A3;UGT1A6;UGT1A9;UGT1A7;UGT1A5	0.840928
cg16067947	WSCD1	0.83921
cg11511669	GPR133	0.836546
cg19990438	COMMD9;COMMD9;COMMD9;COMMD9	0.836462
cg19641667	LRRC72	0.829642
cg03008286	CDH4;CDH4;CDH4	0.822329
cg20262028	USP11	0.811297
cg27200564	SRGAP3;SRGAP3	0.804465
cg08031359		0.787425
cg15230182		0.780789
cg05924191	ZNF770	0.774415
cg03952533	ABCG1;ABCG1;ABCG1;ABCG1;ABCG1;ABCG1	0.768219
cg05595753	ADARB2	0.767353
cg26307879	FLJ33581	0.763469
cg05050725	PDE9A;PDE9A;PDE9A;PDE9A;PDE9A;PDE9A;PDE9A;PDE9A;PDE9A;PDE9A;PDE9A;PDE9A;PDE9A;PDE9A;PDE9A;PDE9A;PDE9A;PDE9A;PDE9A;PDE9A	0.758995
cg06207823	CD36;CD36;CD36;CD36;CD36;CD36;CD36;CD36;CD36;CD36	0.751797
cg02544313	ABLIM2;ABLIM2;ABLIM2;ABLIM2;ABLIM2;ABLIM2;ABLIM2;ABLIM2	0.746361
cg10597543		0.73915
cg07043823	FAM110B	0.735002
cg01100931	B3GNTL1	0.72913
cg08367536	GALNT9;GALNT9	0.727208
cg04571183	DECR2	0.720332
cg26938474	ARL17B;ARL17A;ARL17A;ARL17B	0.683287
cg05891075		0.679573
cg09057327	SNORD114-7	0.652428
cg16222530		0.651709
cg24366493	AFAP1;AFAP1;LOC84740	0.651242
cg09215411	RPL23AP7;RPL23AP7;RABL2A;RABL2A;RABL2A;RABL2A;RABL2A;RPL23AP7;RPL23AP7;RPL23AP7	0.649694
cg19916067	TSNARE1	0.64817
cg03372470	DEFB121;DEFB121	0.644606
cg24244718	RBM3	0.642687
cg10542577	ZMAT4;ZMAT4	0.642026
cg07723902		0.637268
cg00292432	TSPAN9;TSPAN9	0.635688
cg03069148		0.635091
cg15610843	SIPA1L3	0.634498
cg27383362	ATAD3C;ATAD3C	0.634039
cg15027533		0.632983
cg17432317		0.631404
cg25387685	PTPRN2;PTPRN2;PTPRN2	0.627855
cg08162325		0.624748
cg02218414		0.623139
cg08073527	PRDM15;PRDM15	0.615128
cg01128161	QRFPR	0.612589
cg00906826		0.606621
cg02887715	KRTAP9-6	0.602134
cg15481819	GAGE2A	0.598062
cg12109178	KRT27	0.591897
cg11284736	HDGFRP3	0.585451
cg09856611		0.583727
cg20234282	SV2B;SV2B	0.563162
cg01793511	GMDS;GMDS	0.553625
cg24847587		0.552378
cg13046724		0.551831
cg13192640	FAM19A5;FAM19A5	0.527556
cg20936183		0.526554
cg19224186	ADAMTS16	0.506372
cg08593516	KCNQ3;KCNQ3	0.441443
cg15422157	ALKBH3	0.407506
cg19870801	MRPS35;MRPS35	0.369108
cg00380086	EFNA5	0.35632
cg07711309	GABRB3;GABRB3	0.308038
cg11418107	B4GALNT3	0.306148
cg01589960		0.283606
cg04507561	FLNB;FLNB;FLNB;FLNB	0.26481
cg08525508	GRIN2D	0.263776
cg10204861	LOC115110	0.230025
cg05508793	CHFR;CHFR;CHFR;CHFR;CHFR	0.179534
