# Supplementary material for: Decreased but persistent epigenetic age acceleration is associated with changes in T-cell subsets after initiation of highly active antiretroviral therapy in persons living with HIV
Source: Front Bioinform. 2024 May 24;4:1356509. doi: 10.3389/fbinf.2024.1356509 (PMC11157435; doi:10.3389/fbinf.2024.1356509)
Supplement: Supplementary file 3 [file Table3.xls]

## Sheet: FileDescriptionTab
Supplementary Table 7. Pathways enrichment analyses of genomic methylation data in 2 previously unreported WGCNA Modules associated with HAART initiation in PLWH
Enrichment analyses for Modules 1, 4-6, 8-9, 14-15, and 18 (please see Table 7) are previously published in:
	Breen EC, Sehl ME, Shih R, et al. Accelerated aging with HIV occurs at the time of initial HIV infection. iScience 2022;25:104488. PMC9308149
Enrichment analyses for Modules 19 and 20 reported here are newly described.
Each tab corresponds to results for one of the two new Modules that were significantly associated with the initiation of HAART in PLWH
For each Module, only genes containing CpGs with kME>0.85 (see Supplementary Table 6) were included in the enrichment analyses.
For each Module, enrichment terms are ordered by p-value (smallest to largest), and processes/pathways with adjusted p-values <0.05, if any, are listed in bold
Enrichment Term = name of biological process or pathway (GO number as designated by 2016 EnrichR update)
Overlap_Mod# = [# of genes with CpGs kME>0.85 in Module] out of [total number of genes in the Enrichment Term]; header also indicates Module #
Genes = name of gene(s) from Module that is contained in the Enrichment Term.
P.value = p value from Fisher's Exact Test where H0: odds ratio <=1, Ha: odds ratio > 1
Adjusted.P.value = adjusted p value controlling for a positive false discovery rate, based on number of tests run for a given Module, using Benjamini-Hochberg method
Odds.Ratio = Odds Ratio for each enrichment term, given by (a/b)/(c/d), where
	a = number of genes in the module that fall in the Enrichment Term,
	b = number of genes in the module that do not fall in the Enrichment Term,
	c = number of genes in the Enrichment Term that are not in the module
	d = 20,000-(a+b+c)		[20K = total # genes in the human genome]
Combined.Score = the product of the log of the p-value from the Fisher exact test with the z-score deviation from the expected rank for each term in each gene-set library

## Sheet: Module 19
Enrichment Term	Overlap_Mod19	Genes	P.value	Adjusted.P.value	Odds.Ratio	Combined.Score
homotypic cell-cell adhesion	3 out of 57	MEGF11;TYRO3;ACTG1	0.000286063	0.0657946	26.3241	214.786
negative regulation of toll-like receptor signaling pathway	2 out of 22	TYRO3;LGR4	0.00111118	0.127786	46.3605	315.359
negative regulation of cytokine secretion	2 out of 32	SSC5D;LGR4	0.00235207	0.140178	30.8915	186.969
regulation of toll-like receptor signaling pathway	2 out of 37	TYRO3;LGR4	0.00313575	0.140178	26.4718	152.607
genitalia development	2 out of 38	TYRO3;LGR4	0.00330524	0.140178	25.7351	147.005
platelet aggregation	2 out of 40	TYRO3;ACTG1	0.00365682	0.140178	24.3782	136.79
negative regulation of protein secretion	2 out of 45	SSC5D;LGR4	0.00460837	0.151418	21.5381	115.873
single organismal cell-cell adhesion	3 out of 235	MEGF11;TYRO3;ACTG1	0.0158135	0.239281	6.07235	25.1814
cell differentiation involved in metanephros development	1 out of 8	LGR4	0.0178618	0.239281	64.7662	260.69
single organism cell adhesion	3 out of 259	MEGF11;TYRO3;ACTG1	0.020422	0.239281	5.49637	21.3872
detection of molecule of bacterial origin	1 out of 10	SSC5D	0.0222784	0.239281	50.3687	191.61
positive regulation of receptor recycling	1 out of 10	RAMP3	0.0222784	0.239281	50.3687	191.61
ovulation cycle	1 out of 10	TYRO3	0.0222784	0.239281	50.3687	191.61
regulation of cytokine secretion	2 out of 106	SSC5D;LGR4	0.0237564	0.239281	8.87791	33.2025
glomerulus development	1 out of 11	LGR4	0.0244793	0.239281	45.3295	168.169
nephron tubule morphogenesis	1 out of 11	LGR4	0.0244793	0.239281	45.3295	168.169
nephron epithelium morphogenesis	1 out of 11	LGR4	0.0244793	0.239281	45.3295	168.169
vagina development	1 out of 12	TYRO3	0.0266754	0.239281	41.2066	149.333
natural killer cell differentiation	1 out of 13	TYRO3	0.0288667	0.239281	37.7708	133.9
cerebellar Purkinje cell differentiation	1 out of 13	HERC1	0.0288667	0.239281	37.7708	133.9
negative regulation of protein transport	1 out of 122	SSC5D;LGR4	0.0308053	0.239281	7.68798	26.7547
negative regulation of interleukin-8 production	1 out of 14	SSC5D	0.0310532	0.239281	34.8636	121.048
apoptotic cell clearance	1 out of 14	TYRO3	0.0310532	0.239281	34.8636	121.048
acrosome reaction	1 out of 15	SYT8	0.0332348	0.239281	32.3718	110.199
female genitalia development	1 out of 15	TYRO3	0.0332348	0.239281	32.3718	110.199
renal tubule morphogenesis	1 out of 15	LGR4	0.0332348	0.239281	32.3718	110.199
regulation of interleukin-8 secretion	1 out of 15	SSC5D	0.0332348	0.239281	32.3718	110.199
oxygen transport	1 out of 16	HBE1	0.0354117	0.239281	30.2121	100.93
endocytosis	3 out of 323	RAMP3;TYRO3;SSC5D	0.0359679	0.239281	4.38281	14.5734
negative regulation of secretion by cell	2 out of 135	SSC5D;LGR4	0.0370655	0.239281	6.93198	22.8414
bone remodeling	1 out of 17	LGR4	0.0375837	0.239281	28.3224	92.9311
positive regulation of branching involved in ureteric bud morphogenesis	1 out of 18	LGR4	0.039751	0.239281	26.6551	85.9658
regulation of receptor recycling	1 out of 18	RAMP3	0.039751	0.239281	26.6551	85.9658
retina layer formation	1 out of 19	MEGF11	0.0419135	0.239281	25.173	79.8524
male genitalia development	1 out of 19	LGR4	0.0419135	0.239281	25.173	79.8524
gas transport	1 out of 20	HBE1	0.0440713	0.239281	23.8469	74.4487
detection of external biotic stimulus	1 out of 20	SSC5D	0.0440713	0.239281	23.8469	74.4487
cellular response to estradiol stimulus	1 out of 20	RAMP3	0.0440713	0.239281	23.8469	74.4487
spermatogenesis	3 out of 353	HERC2;TYRO3;LGR4	0.0448693	0.239281	4.00102	12.4192
male gamete generation	3 out of 354	HERC2;TYRO3;LGR4	0.0451834	0.239281	3.98942	12.3553
negative regulation of secretion	2 out of 152	SSC5D;LGR4	0.0459179	0.239281	6.14109	18.9201
receptor-mediated endocytosis	2 out of 152	RAMP3;SSC5D	0.0459179	0.239281	6.14109	18.9201
positive regulation of mesonephros development	1 out of 21	LGR4	0.0462242	0.239281	22.6534	69.6423
regulation of branching involved in ureteric bud morphogenesis	1 out of 22	LGR4	0.0483725	0.239281	21.5736	65.3426
phosphatidylinositol 3-kinase signaling	1 out of 23	TYRO3	0.050516	0.239281	20.5919	61.4765
detection of biotic stimulus	1 out of 23	SSC5D	0.050516	0.239281	20.5919	61.4765
regulation of protein secretion	2 out of 161	SSC5D;LGR4	0.0508895	0.239281	5.79084	17.2457
reproductive system development	1 out of 24	LGR4	0.0526548	0.239281	19.6957	57.984
cell differentiation involved in kidney development	1 out of 24	LGR4	0.0526548	0.239281	19.6957	57.984
positive regulation of establishment of protein localization to plasma membrane	1 out of 25	RAMP3	0.0547889	0.239281	18.8741	54.8153
regulation of mesonephros development	1 out of 25	LGR4	0.0547889	0.239281	18.8741	54.8153
positive regulation of protein localization to plasma membrane	1 out of 26	RAMP3	0.0569183	0.239281	18.1182	51.9292
cell differentiation in hindbrain	1 out of 26	HERC1	0.0569183	0.239281	18.1182	51.9292
negative regulation of autophagy	1 out of 26	HERC1	0.0569183	0.239281	18.1182	51.9292
gamete generation	3 out of 390	HERC2;TYRO3;LGR4	0.0572195	0.239281	3.61166	10.3325
sarcomere organization	1 out of 27	ACTG1	0.059043	0.242498	17.4205	49.291
negative regulation of innate immune response	1 out of 28	TYRO3	0.061163	0.246798	16.7744	46.8713
defense response to Gram-negative bacterium	1 out of 29	SSC5D	0.0632783	0.250658	16.1745	44.6451
negative regulation of cytokine production	2 out of 185	SSC5D;LGR4	0.0650279	0.250658	5.02529	13.7338
cellular response to estrogen stimulus	1 out of 30	RAMP3	0.065389	0.250658	15.616	42.5911
protein kinase B signaling	1 out of 31	TYRO3	0.067495	0.254489	15.0947	40.6908
calcium ion-dependent exocytosis	1 out of 33	SYT8	0.0716932	0.265958	14.1499	37.29
signal transduction by phosphorylation	2 out of 202	PPM1L;TYRO3	0.0757477	0.274744	4.59419	11.8546
regulation of establishment of protein localization	3 out of 442	RAMP3;SSC5D;LGR4	0.0770086	0.274744	3.1754	8.14121
anatomical structure homeostasis	2 out of 208	TYRO3;ACTG1	0.0796584	0.274744	4.45902	11.2814
positive regulation of kidney development	1 out of 37	LGR4	0.0800341	0.274744	12.5751	31.756
substrate adhesion-dependent cell spreading	1 out of 37	TYRO3	0.0800341	0.274744	12.5751	31.756
bone mineralization	1 out of 39	LGR4	0.084177	0.28059	11.9121	29.4804
retina homeostasis	1 out of 39	ACTG1	0.084177	0.28059	11.9121	29.4804
receptor internalization	1 out of 43	RAMP3	0.0924083	0.295193	10.7754	25.6621
regulation of establishment of protein localization to plasma membrane	1 out of 43	RAMP3	0.0924083	0.295193	10.7754	25.6621
forebrain cell migration	1 out of 43	TYRO3	0.0924083	0.295193	10.7754	25.6621
neuromuscular process controlling balance	1 out of 45	HERC1	0.0964967	0.304031	10.2846	24.0479
multicellular organismal reproductive process	3 out of 491	HERC2;TYRO3;LGR4	0.0980577	0.304774	2.84938	6.61684
regulation of protein localization to plasma membrane	1 out of 48	RAMP3	0.102596	0.306454	9.62669	21.9196
phagocytosis	1 out of 48	TYRO3	0.102596	0.306454	9.62669	21.9196
natural killer cell activation	1 out of 48	TYRO3	0.102596	0.306454	9.62669	21.9196
defense response to Gram-positive bacterium	1 out of 52	SSC5D	0.110665	0.318162	8.86988	19.5248
regulation of kidney development	1 out of 52	LGR4	0.110665	0.318162	8.86988	19.5248
regulation of interleukin-8 production	1 out of 52	SSC5D	0.110665	0.318162	8.86988	19.5248
regulation of morphogenesis of a branching structure	1 out of 53	LGR4	0.112671	0.31993	8.69886	18.9921
reproductive structure development	2 out of 265	TYRO3;LGR4	0.119618	0.330356	3.48254	7.39501
protein ubiquitination involved in ubiquitin-dependent protein catabolic process	1 out of 57	HERC2	0.120652	0.330356	8.07589	17.0793
actomyosin structure organization	1 out of 57	ACTG1	0.120652	0.330356	8.07589	17.0793
positive regulation of canonical Wnt signaling pathway	1 out of 59	LGR4	0.124616	0.337196	7.79663	16.2366
sphingolipid biosynthetic process	1 out of 63	PPM1L	0.132491	0.354338	7.29216	14.7392
adherens junction organization	1 out of 69	ACTG1	0.144175	0.374156	6.64672	12.8729
cellular response to alcohol	1 out of 70	RAMP3	0.146107	0.374156	6.55007	12.5985
tissue remodeling	1 out of 71	LGR4	0.148035	0.374156	6.45617	12.3332
biomineral tissue development	1 out of 71	LGR4	0.148035	0.374156	6.45617	12.3332
receptor metabolic process	1 out of 71	RAMP3	0.148035	0.374156	6.45617	12.3332
epithelial cell proliferation	1 out of 73	LGR4	0.151879	0.378673	6.2762	11.8286
collagen catabolic process	1 out of 74	COL23A1	0.153794	0.378673	6.18991	11.5884
negative regulation of immune system process	2 out of 311	TYRO3;LGR4	0.154762	0.378673	2.95718	5.5177
protein localization to plasma membrane	1 out of 77	RAMP3	0.159514	0.38408	5.94468	10.9122
neuromuscular process	1 out of 79	HERC1	0.163307	0.38408	5.79167	10.4952
multicellular organismal catabolic process	1 out of 80	COL23A1	0.165197	0.38408	5.71807	10.296
retinoid metabolic process	1 out of 81	RBP3	0.167083	0.38408	5.64631	10.1027
protein heterooligomerization	1 out of 81	HBE1	0.167083	0.38408	5.64631	10.1027
collagen metabolic process	1 out of 83	COL23A1	0.170842	0.38408	5.50804	9.73279
canonical Wnt signaling pathway	1 out of 84	LGR4	0.172715	0.38408	5.4414	9.5557
positive regulation of Wnt signaling pathway	1 out of 86	LGR4	0.17645	0.38408	5.31283	9.21627
central nervous system neuron differentiation	1 out of 87	HERC1	0.178311	0.38408	5.25079	9.05356
diterpenoid metabolic process	1 out of 87	RBP3	0.178311	0.38408	5.25079	9.05356
membrane lipid biosynthetic process	1 out of 88	PPM1L	0.180168	0.38408	5.19018	8.89527
negative regulation of inflammatory response	1 out of 89	TYRO3	0.18202	0.38408	5.13094	8.74126
regulation of autophagy	1 out of 89	HERC1	0.18202	0.38408	5.13094	8.74126
multicellular organismal macromolecule metabolic process	1 out of 89	COL23A1	0.18202	0.38408	5.13094	8.74126
phototransduction, visible light	1 out of 89	RBP3	0.18202	0.38408	5.13094	8.74126
epithelial tube morphogenesis	1 out of 90	LGR4	0.183869	0.384454	5.07303	8.59134
multicellular organismal metabolic process	1 out of 94	COL23A1	0.191223	0.396228	4.85386	8.02981

## Sheet: Module 20
Enrichment Term	Overlap_Mod20	Genes	P.value	Adjusted.P.value	Odds.Ratio	Combined.Score
oxidative demethylation (GO:0070989)	1 out of 11	ALKBH3	0.0287737	0.472429	38.3404	136.043
startle response (GO:0001964)	1 out of 12	GRIN2D	0.0313489	0.472429	34.8531	120.682
neuropeptide signaling pathway (GO:0007218)	2 out of 114	QRFPR;GPR133	0.0367492	0.472429	6.94503	22.9439
DNA demethylation (GO:0080111)	1 out of 15	ALKBH3	0.0390342	0.472429	27.3805	88.8036
cellular response to dsRNA (GO:0071359)	1 out of 15	RBM3	0.0390342	0.472429	27.3805	88.8036
DNA dealkylation (GO:0035510)	1 out of 18	ALKBH3	0.0466597	0.472429	22.5452	69.0983
regulation of Rac GTPase activity (GO:0032314)	1 out of 18	EFNA5	0.0466597	0.472429	22.5452	69.0983
retinal ganglion cell axon guidance (GO:0031290)	1 out of 19	EFNA5	0.0491884	0.472429	21.2917	64.1326
synaptic vesicle exocytosis (GO:0016079)	1 out of 19	TSNARE1	0.0491884	0.472429	21.2917	64.1326
negative chemotaxis (GO:0050919)	1 out of 19	EFNA5	0.0491884	0.472429	21.2917	64.1326
regulation of sensory perception of pain (GO:0051930)	1 out of 23	GRIN2D	0.0592372	0.472429	17.417	49.2239
regulation of sensory perception (GO:0051931)	1 out of 23	GRIN2D	0.0592372	0.472429	17.417	49.2239
ionotropic glutamate receptor signaling pathway (GO:0035235)	1 out of 24	GRIN2D	0.0617331	0.472429	16.6589	46.3938
hair follicle morphogenesis (GO:0031069)	1 out of 30	KRT27	0.0765726	0.472429	13.2082	33.9387
regulation of insulin secretion involved in cellular response to glucose stimulus (GO:0061178)	1 out of 33	EFNA5	0.0839057	0.472429	11.9681	29.6578
ephrin receptor signaling pathway (GO:0048013)	1 out of 34	EFNA5	0.0863374	0.472429	11.6049	28.4261
regulation of focal adhesion assembly (GO:0051893)	1 out of 36	EFNA5	0.0911817	0.472429	10.9407	26.2018
regulation of cell-substrate junction assembly (GO:0090109)	1 out of 36	EFNA5	0.0911817	0.472429	10.9407	26.2018
response to cold (GO:0009409)	1 out of 36	RBM3	0.0911817	0.472429	10.9407	26.2018
synaptic transmission, glutamatergic (GO:0035249)	1 out of 36	GRIN2D	0.0911817	0.472429	10.9407	26.2018
regulation of adherens junction organization (GO:1903391)	1 out of 37	EFNA5	0.0935944	0.472429	10.6362	25.1949
glutamate receptor signaling pathway (GO:0007215)	1 out of 40	GRIN2D	0.100795	0.473137	9.81657	22.5258
branching involved in ureteric bud morphogenesis (GO:0001658)	1 out of 44	ADAMTS16	0.110308	0.473137	8.90161	19.6234
regulation of neurological system process (GO:0031644)	1 out of 47	GRIN2D	0.117378	0.473137	8.31982	17.824
response to dsRNA (GO:0043331)	1 out of 49	RBM3	0.122061	0.473137	7.97236	16.7677
regulation of cell junction assembly (GO:1901888)	1 out of 50	EFNA5	0.124393	0.473137	7.80926	16.2769
unsaturated fatty acid biosynthetic process (GO:0006636)	1 out of 51	DECR2	0.12672	0.473137	7.65269	15.8088
demethylation (GO:0070988)	1 out of 52	ALKBH3	0.12904	0.473137	7.50226	15.3619
DNA methylation or demethylation (GO:0044728)	1 out of 66	ALKBH3	0.13826	0.473137	6.95524	13.7618
establishment of synaptic vesicle localization (GO:0097480)	1 out of 57	TSNARE1	0.14055	0.473137	6.8307	13.4032
synaptic vesicle transport (GO:0048489)	1 out of 57	TSNARE1	0.14055	0.473137	6.8307	13.4032
neuron-neuron synaptic transmission (GO:0007270)	1 out of 66	GRIN2D	0.142834	0.473137	6.71053	13.0592
positive regulation of translation (GO:0045727)	1 out of 66	RBM3	0.160893	0.507494	5.88225	10.747
molting cycle process (GO:0022404)	1 out of 69	KRT27	0.167569	0.507494	5.62189	10.0427
hair cycle process (GO:0022405)	1 out of 69	KRT27	0.167569	0.507494	5.62189	10.0427
DNA modification (GO:0006304)	1 out of 72	ALKBH3	0.174192	0.512899	5.38353	9.40824
regulation of cell-matrix adhesion (GO:0001952)	1 out of 78	EFNA5	0.187284	0.520767	4.96254	8.31288
neuromuscular process (GO:0050905)	1 out of 79	GRIN2D	0.189446	0.520767	4.89867	8.14967
protein deubiquitination (GO:0016579)	1 out of 80	USP11	0.191603	0.520767	4.83642	7.99136
adult locomotory behavior (GO:0008344)	1 out of 88	GRIN2D	0.208653	0.550185	4.38992	6.87936
protein modification by small protein removal (GO:0070646)	1 out of 93	USP11	0.21913	0.550185	4.15029	6.30052
regulation of cell-cell adhesion (GO:0022407)	1 out of 94	EFNA5	0.221209	0.550185	4.10546	6.19369
establishment of vesicle localization (GO:0051650)	1 out of 95	TSNARE1	0.223283	0.550185	4.06158	6.0896
unsaturated fatty acid metabolic process (GO:0033559)	1 out of 100	DECR2	0.233569	0.550185	3.85548	5.60693
regulation of microtubule cytoskeleton organization (GO:0070507)	1 out of 100	EFNA5	0.233569	0.550185	3.85548	5.60693
hematopoietic progenitor cell differentiation (GO:0002244)	1 out of 106	SIPA1L3	0.245737	0.566264	3.63407	5.10039
fatty acid biosynthetic process (GO:0006633)	1 out of 111	DECR2	0.255732	0.576757	3.46801	4.72906
response to temperature stimulus (GO:0009266)	1 out of 122	RBM3	0.277265	0.595962	3.15099	4.04202
regulation of gene expression, epigenetic (GO:0040029)	1 out of 122	ALKBH3	0.277265	0.595962	3.15099	4.04202
regulation of microtubule-based process (GO:0032886)	1 out of 124	EFNA5	0.281114	0.595962	3.09944	3.93317
positive regulation of peptidyl-tyrosine phosphorylation (GO:0050731)	1 out of 139	EFNA5	0.309347	0.626057	2.76045	3.23881
branching morphogenesis of an epithelial tube (GO:0048754)	1 out of 141	ADAMTS16	0.313029	0.626057	2.72074	3.16003
adult behavior (GO:0030534)	1 out of 141	GRIN2D	0.313029	0.626057	2.72074	3.16003
regulation of cell-substrate adhesion (GO:0010810)	1 out of 149	EFNA5	0.327562	0.642992	2.57264	2.87126
morphogenesis of a branching epithelium (GO:0061138)	1 out of 162	ADAMTS16	0.350538	0.654491	2.36335	2.47747
monocarboxylic acid biosynthetic process (GO:0072330)	1 out of 167	DECR2	0.359168	0.654491	2.29159	2.34651
establishment of organelle localization (GO:0051656)	1 out of 168	TSNARE1	0.360881	0.654491	2.27775	2.3215
regulation of insulin secretion (GO:0050796)	1 out of 169	EFNA5	0.362589	0.654491	2.26408	2.29688
morphogenesis of a branching structure (GO:0001763)	1 out of 170	ADAMTS16	0.364292	0.654491	2.25057	2.27262
regulation of Rho GTPase activity (GO:0032319)	1 out of 174	EFNA5	0.371062	0.655543	2.19809	2.17915
locomotory behavior (GO:0007626)	1 out of 183	GRIN2D	0.386036	0.663593	2.08844	1.98783
regulation of peptidyl-tyrosine phosphorylation (GO:0050730)	1 out of 189	EFNA5	0.395824	0.663593	2.02117	1.8732
regulation of peptide hormone secretion (GO:0090276)	1 out of 189	EFNA5	0.395824	0.663593	2.02117	1.8732
regulation of peptide secretion (GO:0002791)	1 out of 192	EFNA5	0.40066	0.663593	1.98913	1.81934
regulation of hormone secretion (GO:0046883)	1 out of 230	EFNA5	0.458728	0.715898	1.65586	1.29041
regulation of peptide transport (GO:0090087)	1 out of 231	EFNA5	0.460179	0.715898	1.64858	1.27953
exocytosis (GO:0006887)	1 out of 233	TSNARE1	0.46307	0.715898	1.6342	1.25813
regulation of actin cytoskeleton organization (GO:0032956)	1 out of 240	EFNA5	0.473068	0.715898	1.58577	1.18698
regulation of small GTPase mediated signal transduction (GO:0051056)	1 out of 256	SIPA1L3	0.49524	0.715898	1.48507	1.04358
regulation of actin filament-based process (GO:0032970)	1 out of 257	EFNA5	0.496595	0.715898	1.47919	1.0354
taxis (GO:0042330)	1 out of 263	EFNA5	0.50465	0.715898	1.44488	0.988136
chemotaxis (GO:0006935)	1 out of 263	EFNA5	0.50465	0.715898	1.44488	0.988136
translation (GO:0006412)	1 out of 264	RBM3	0.50598	0.715898	1.43931	0.98054
regulation of translation (GO:0006417)	1 out of 264	RBM3	0.50598	0.715898	1.43931	0.98054
organic acid biosynthetic process (GO:0016053)	1 out of 272	DECR2	0.516496	0.715898	1.39625	0.922486
carboxylic acid biosynthetic process (GO:0046394)	1 out of 272	DECR2	0.516496	0.715898	1.39625	0.922486
nervous system development (GO:0007399)	1 out of 277	EFNA5	0.522957	0.715898	1.37061	0.888506
fatty acid metabolic process (GO:0006631)	1 out of 280	DECR2	0.526793	0.715898	1.35567	0.868912
cellular response to organic cyclic compound (GO:0071407)	1 out of 291	RBM3	0.540599	0.724436	1.30351	0.801762
morphogenesis of an epithelium (GO:0002009)	1 out of 296	ADAMTS16	0.546744	0.724436	1.2811	0.773493
regulation of homeostatic process (GO:0032844)	1 out of 314	EFNA5	0.568203	0.725628	1.20632	0.681902
regulation of cell adhesion (GO:0030155)	1 out of 336	EFNA5	0.593081	0.725628	1.12583	0.588162
regulation of Ras GTPase activity (GO:0032318)	1 out of 349	EFNA5	0.607115	0.725628	1.08306	0.540486
regulation of cytoskeleton organization (GO:0051493)	1 out of 350	EFNA5	0.608175	0.725628	1.0799	0.537026
ubiquitin-dependent protein catabolic process (GO:0006511)	1 out of 355	USP11	0.613431	0.725628	1.06437	0.520147
tissue morphogenesis (GO:0048729)	1 out of 358	ADAMTS16	0.616551	0.725628	1.05527	0.510342
single-organism behavior (GO:0044708)	1 out of 362	GRIN2D	0.620674	0.725628	1.04336	0.497632
modification-dependent protein catabolic process (GO:0019941)	1 out of 364	USP11	0.622718	0.725628	1.03751	0.491427
neuron projection guidance (GO:0097485)	1 out of 367	EFNA5	0.625765	0.725628	1.02885	0.482303
axon guidance (GO:0007411)	1 out of 367	EFNA5	0.625765	0.725628	1.02885	0.482303
modification-dependent macromolecule catabolic process (GO:0043632)	1 out of 368	USP11	0.626775	0.725628	1.02599	0.479309
regulation of system process (GO:0044057)	1 out of 371	GRIN2D	0.62979	0.725628	1.01752	0.470467
proteolysis involved in cellular protein catabolic process (GO:0051603)	1 out of 391	USP11	0.649287	0.729299	0.964349	0.416484
small molecule biosynthetic process (GO:0044283)	1 out of 394	DECR2	0.652123	0.729299	0.956841	0.409071
mRNA processing (GO:0006397)	1 out of 397	ADARB2	0.654937	0.729299	0.949446	0.401822
DNA repair (GO:0006281)	1 out of 403	ALKBH3	0.660497	0.729299	0.934989	0.387798
secretion by cell (GO:0032940)	1 out of 415	TSNARE1	0.671356	0.732698	0.90733	0.361531
synaptic transmission (GO:0007268)	1 out of 434	GRIN2D	0.687856	0.732698	0.866673	0.324288
cellular response to nitrogen compound (GO:1901699)	1 out of 438	RBM3	0.691225	0.732698	0.858564	0.317059
posttranscriptional regulation of gene expression (GO:0010608)	1 out of 438	RBM3	0.691225	0.732698	0.858564	0.317059
transcription from RNA polymerase II promoter (GO:0006366)	1 out of 470	ZNF770	0.71692	0.734803	0.798671	0.265791
monocarboxylic acid metabolic process (GO:0032787)	1 out of 473	DECR2	0.719218	0.734803	0.793473	0.261521
positive regulation of GTPase activity (GO:0043547)	1 out of 482	SIPA1L3	0.726005	0.734803	0.778266	0.2492
positive regulation of GTP catabolic process (GO:0033126)	1 out of 483	SIPA1L3	0.726749	0.734803	0.776612	0.247875
lipid biosynthetic process (GO:0008610)	1 out of 491	DECR2	0.73263	0.734803	0.763618	0.237573
behavior (GO:0007610)	1 out of 494	GRIN2D	0.734803	0.734803	0.758855	0.233843
